# Supplementary material for: Artificial intelligence‐based assessment of leg axis parameters shows excellent agreement with human raters: A systematic review and meta‐analysis
Source: Knee Surg Sports Traumatol Arthrosc. 2024 Jul 21;33(1):177–90. doi: 10.1002/ksa.12362 (PMC11716349; doi:10.1002/ksa.12362)
Supplement: Supplementary file 1 — Supporting information. [file KSA-33-177-s002.xlsx]

## Sheet: Tabelle1
												Outcome 1								Outcome 2								Outcome 3								Outcome 4
	Autor	n=	mean age	+ -	KI-Typ	KI trainiert n=	n-Typ	rater n=	rater exp. In Jahren			HKA								mLDFA								mMPTA								JLCA									Time in s.
												Interrater		AI vs. raters						Interrater		AI vs. raters						Interrater		AI vs. raters						Interrater		AI vs. raters							AI		+/-	rater	+/-
												ICC	95% CI	ICC	95% CI	sMAD	95% CI	mean	SD	ICC	95% CI	ICC	95% CI	sMAD	95% CI	mean	SD	ICC	95% CI	ICC	95% CI	sMAD	95% CI	mean	SD	ICC	95% CI	ICC	95% CI	sMAD	95% CI	mean	SD
	Archer 2023	132			LAMA	15000	Kein Implantat	2	5			0.99	0.99 - 0.99	0.99	0.99 - 0.99	0.58	0.51 - 0.66		0.71	0.91	0.88 - 0.94	0.93	0.91 - 0.95	0.7	0.61 - 0.8		0.85	0.89	0.83 - 0.92	0.89	0.85 - 0.92	1.05	0.89 - 1.24		1.49	0.89	0.82 - 0.93	0.89	0.85 - 0.92	1.11	0.97 - 1.29		1.44		38.3		0.7	435.0	25.0
	Erne 2022	200	66	9.3	trainiert	202	Kein Implantat oder TKA	2		n = 95	preop.	0.99	0.99 - 0.99	0.99	0.99 - 1.00					0.91	0.87 - 0.94	0.80	0.71 - 0.87					0.91	0.87 - 0.94	0.9	0.85 - 0.93														60
										n = 105	postop.			0.99	0.98 - 0.99							0.87	0.81 - 0.91							0.83	0.76 - 0.88
	Jo 2023	305	62.7	13	trainiert	11212	mit und ohne Implantat	2				0.99	0.99 - 1.00	1.00	1.00 - 1.00			0.22	0.17	0.97	0.95 - 0.98	0.98	0.97 - 0.98			0.52	0.47	0.98	0.97 - 0.98	0.99	0.98 - 0.99			0.46	0.45	0.97	0.95 - 0.98	0.98	0.98 - 0.98			0.72	0.64
	Larson 2021	220	61.4	2024-08-15	trainiert	643	mit und ohne Implantat	3						0.99	0.99 - 0.99
	Mitterer 2023	110	40.8	11.8	LAMA	15000	Z.n. DFO und HTO	3		n = 55	DFO	> 0.99		0.98	0.97 - 0.99	0.5	0.4 - 0.6			> 0.99		0.99	0.91 - 0.99	0.7	0.5 - 0.9			0.98	0.97 - 0.99	0.97	0.94 - 0.98	0.8	0.6 - 1.0			0.97	0.95 - 0.98	0.95	0.91 - 0.97	0.9	0.6 - 1.1				13.5		4.9
										n = 55	HTO	> 0.99		0.99	0.98 - 0.99	0.3	0.2 - 0.4			0.93	0.89 - 0.96	0.94	0.72 - 0.98	0.6	0.5 - 0.7			0.98	0.97 - 0.99	0.99	0.98 - 0.99	0.6	0.4 - 0.7			0.91	0.86 - 0.95	0.95	0.89 - 0.97	0.5	0.4 - 0.7
	Moon 2023	200	54.09	(11;89)	trainiert	200	Kein Implantat	1	18					0.980		0.24	0.21 - 0.26					0.969		0.29	0.25 - 0.35					0.976		0.38	0.3 - 0.43					0.944		0.29	0.25 - 0.33				12
	Pei 2020	120		(5;89)	trainiert	676	Kein Implantat	3	13; 10; 7					0.999	0.996 - 0.999
	Schock 2021	212	26	23	trainiert	109	mit und ohne Implantat	2	3					0.98	0.98 - 0.99																														3	7		36	6.6
	Schwarz 2022	174			LAMA	15000	nur KTEP							0.99		0.2	0.1 - 0.2
	Simon 2021	295	65.3	(18;90)	LAMA	15000	Kein Implantat	2	3					> 0.99		0.17	0.16 - 0.19					0.98	0.98 - 0.99	0.47	0.42 - 0.52					0.95	0.93 - 0.96	0.97	0.86 - 1.09					0.87							62		5.3
	Steele 2023	134	61	(46;80)	trainiert	250	Kein Implantat	1						0.91	0.87 - 0.93				1.1			0.91	0.87 - 0.93				0.8			0.89	0.84 - 0.92				0.9			0.89	0.85 - 0.92				1.2
	Stotter 2023	181			LAMA	15000	prä- und post HTO	3	5			0.99	0.99 - 1.00							0.94	0.93 - 0.96							0.95	0.93 - 0.96							0.74	0.68 - 0.80
	Tsai 2021	1014	10.8	4.2	trainiert		Kinder (einzige Studie)	1						0.974	0.971 - 0.977				0.84
	Villeneuve 2022	1175			trainiert			11										2.1								2.1								1.6								2.4			48		12
[truncated: 3 more columns]
